# Supplementary material for: Multi-System Adaptation to Confinement During the 180-Day Controlled Ecological Life Support System (CELSS) Experiment
Source: Front Physiol. 2019 May 21;10:575. doi: 10.3389/fphys.2019.00575 (PMC6536695; doi:10.3389/fphys.2019.00575)
Supplement: Supplementary file 1 [file Data_Sheet_1.zip]

Archive with 2 entries (2 files):
- Image 1.JPEG
- Image 2.JPEG
